# Supplementary material for: Low Diversity and High Genetic Structure for Platonia insignis Mart., an Endangered Fruit Tree Species
Source: Plants (Basel). 2024 Apr 6;13(7):1033. doi: 10.3390/plants13071033 (PMC11013813; doi:10.3390/plants13071033)
Supplement: Supplementary file 1 [file plants-13-01033-s001.zip]

Archive with 2 entries (2 files):
- Supplementary Material Figures S1–S4.pdf
- Supplementary Material Table S1.pdf
